# Supplementary material for: Characterization of Dissolved Organic Matter Released from Aged Biochar: A Comparative Study of Two Feedstocks and Multiple Aging Approaches
Source: Molecules. 2023 Jun 5;28(11):4558. doi: 10.3390/molecules28114558 (PMC10254532; doi:10.3390/molecules28114558)
Supplement: Supplementary file 1 [file molecules-28-04558-s001.zip]

Archive with 1 entries (1 files):
- molecules-2385366-supplementary.pdf
